# Supplementary material for: ﻿Five new species and one new record of the genus Phaenocarpa Foerster (Hymenoptera, Braconidae, Alysiinae) from South Korea
Source: Zookeys. 2024 Nov 1;1217:173–93. doi: 10.3897/zookeys.1217.129916 (PMC11549550; doi:10.3897/zookeys.1217.129916)
Supplement: XML Treatment for Phaenocarpa [file zookeys.1217.129916-treatment1.xml]

<!DOCTYPE tp:taxon-treatment
  PUBLIC "-//TaxonX//DTD Taxonomic Treatment Publishing DTD v0 20100105//EN" "tax-treatment-NSO.dtd">
<tp:taxon-treatment xmlns:tp="http://www.plazi.org/taxpub"><tp:treatment-meta><kwd-group><label>Taxon classification</label><kwd>
                <named-content content-type="kingdom">Animalia</named-content>
              </kwd><kwd>
                <named-content content-type="order">Hymenoptera</named-content>
              </kwd><kwd>
                <named-content content-type="family">Braconidae</named-content>
              </kwd></kwd-group><mixed-citation publication-type="journal"><person-group><name><surname>Sohn</surname><given-names>Ju-Hyeong</given-names></name><name><surname>van Achterberg</surname><given-names>Cornelis</given-names></name><name><surname>Kim</surname><given-names>Sangjin</given-names></name><name><surname>Kim</surname><given-names>Hyojoong</given-names></name></person-group><article-title>﻿Five new species and one new record of the genus <italic><tp:taxon-name><tp:taxon-name-part taxon-name-part-type="genus" reg="Phaenocarpa">Phaenocarpa</tp:taxon-name-part></tp:taxon-name></italic> Foerster (<tp:taxon-name><tp:taxon-name-part taxon-name-part-type="order">Hymenoptera</tp:taxon-name-part></tp:taxon-name>, <tp:taxon-name><tp:taxon-name-part taxon-name-part-type="family">Braconidae</tp:taxon-name-part></tp:taxon-name>, <tp:taxon-name><tp:taxon-name-part taxon-name-part-type="subfamily">Alysiinae</tp:taxon-name-part></tp:taxon-name>) from South Korea</article-title><source>Zookeys</source><day>01</day><month>11</month><year>2024</year><volume>1217</volume><fpage>173</fpage><lpage>193</lpage><pub-id pub-id-type="doi">10.3897/zookeys.1217.129916</pub-id></mixed-citation></tp:treatment-meta><tp:nomenclature><label>﻿</label><tp:taxon-name>
              <object-id xmlns:xlink="http://www.w3.org/1999/xlink" content-type="arpha" xlink:type="simple">A10E4CA1-7E70-5CF8-8C6A-F44AE38A7C7F</object-id>
              <tp:taxon-name-part taxon-name-part-type="genus" reg="Phaenocarpa">Phaenocarpa</tp:taxon-name-part>
            </tp:taxon-name><tp:taxon-authority>Foerster, 1863</tp:taxon-authority><tp:nomenclature-citation-list><tp:nomenclature-citation><tp:taxon-name>
                  <tp:taxon-name-part taxon-name-part-type="genus" reg="Phaenocarpa">Phaenocarpa</tp:taxon-name-part>
                </tp:taxon-name><comment>Foerster, 1863: 267. Type species (by original designation): <tp:taxon-name><tp:taxon-name-part taxon-name-part-type="genus" reg="Alysia">Alysia</tp:taxon-name-part><tp:taxon-name-part taxon-name-part-type="species" reg="picinervis">picinervis</tp:taxon-name-part></tp:taxon-name> Haliday, 1838.</comment></tp:nomenclature-citation></tp:nomenclature-citation-list></tp:nomenclature><tp:treatment-sec sec-type="diagnosis" id="SECID0EMLAG"><title>Diagnosis.</title><p>Third antennal segment shorter than fourth segment; fore wing vein 2–SR shorter than vein 3–SR, vein CU1b longer than vein 3–CU1; vein 1-M of hind wing comparatively long.</p></tp:treatment-sec><tp:treatment-sec sec-type="biology" id="SECID0ERLAG"><title>Biology.</title><p>Koinobiont endoparasitoids of larvae of Dipteran species (<xref ref-type="bibr" rid="B23">Wharton 1984</xref>).</p></tp:treatment-sec><tp:treatment-sec sec-type="distribution" id="SECID0E2LAG"><title>Distribution.</title><p>Cosmopolitan.</p></tp:treatment-sec><ref-list><ref id="B23"><mixed-citation xmlns:xlink="http://www.w3.org/1999/xlink" xlink:type="simple"><person-group><name name-style="western"><surname>Wharton</surname><given-names>RA</given-names></name></person-group> (<year>1984</year>) <article-title>Biology of the <tp:taxon-name><tp:taxon-name-part taxon-name-part-type="tribe">Alysiini</tp:taxon-name-part></tp:taxon-name> (<tp:taxon-name><tp:taxon-name-part taxon-name-part-type="order">Hymenoptera</tp:taxon-name-part></tp:taxon-name>: <tp:taxon-name><tp:taxon-name-part taxon-name-part-type="family">Braconidae</tp:taxon-name-part></tp:taxon-name>), parasitoids of cyclorrhaphous <tp:taxon-name><tp:taxon-name-part taxon-name-part-type="order">Diptera</tp:taxon-name-part></tp:taxon-name>. Texas Agricultural Experimental Station.</article-title><source>Technical Monograph</source><volume>11</volume>: <fpage>1</fpage>–<lpage>39</lpage>.</mixed-citation></ref></ref-list></tp:taxon-treatment>
