# Supplementary material for: ﻿Five new species and one new record of the genus Phaenocarpa Foerster (Hymenoptera, Braconidae, Alysiinae) from South Korea
Source: Zookeys. 2024 Nov 1;1217:173–93. doi: 10.3897/zookeys.1217.129916 (PMC11549550; doi:10.3897/zookeys.1217.129916)
Supplement: XML Treatment for Phaenocarpa acutidentata [file zookeys.1217.129916-treatment2.xml]

<!DOCTYPE tp:taxon-treatment
  PUBLIC "-//TaxonX//DTD Taxonomic Treatment Publishing DTD v0 20100105//EN" "tax-treatment-NSO.dtd">
<tp:taxon-treatment xmlns:tp="http://www.plazi.org/taxpub"><tp:treatment-meta><kwd-group><label>Taxon classification</label><kwd>
                <named-content content-type="kingdom">Animalia</named-content>
              </kwd><kwd>
                <named-content content-type="order">Hymenoptera</named-content>
              </kwd><kwd>
                <named-content content-type="family">Braconidae</named-content>
              </kwd></kwd-group><mixed-citation publication-type="journal"><person-group><name><surname>Sohn</surname><given-names>Ju-Hyeong</given-names></name><name><surname>van Achterberg</surname><given-names>Cornelis</given-names></name><name><surname>Kim</surname><given-names>Sangjin</given-names></name><name><surname>Kim</surname><given-names>Hyojoong</given-names></name></person-group><article-title>﻿Five new species and one new record of the genus <italic><tp:taxon-name><tp:taxon-name-part taxon-name-part-type="genus" reg="Phaenocarpa">Phaenocarpa</tp:taxon-name-part></tp:taxon-name></italic> Foerster (<tp:taxon-name><tp:taxon-name-part taxon-name-part-type="order">Hymenoptera</tp:taxon-name-part></tp:taxon-name>, <tp:taxon-name><tp:taxon-name-part taxon-name-part-type="family">Braconidae</tp:taxon-name-part></tp:taxon-name>, <tp:taxon-name><tp:taxon-name-part taxon-name-part-type="subfamily">Alysiinae</tp:taxon-name-part></tp:taxon-name>) from South Korea</article-title><source>Zookeys</source><day>01</day><month>11</month><year>2024</year><volume>1217</volume><fpage>173</fpage><lpage>193</lpage><pub-id pub-id-type="doi">10.3897/zookeys.1217.129916</pub-id></mixed-citation></tp:treatment-meta><tp:nomenclature><label>﻿</label><tp:taxon-name>
              <object-id xmlns:xlink="http://www.w3.org/1999/xlink" content-type="arpha" xlink:type="simple">1CEC2932-1225-51BF-AAE3-A13BA22B3A2A</object-id>
              <tp:taxon-name-part taxon-name-part-type="genus" reg="Phaenocarpa">Phaenocarpa</tp:taxon-name-part>
              <tp:taxon-name-part taxon-name-part-type="species" reg="acutidentata">acutidentata</tp:taxon-name-part>
              <object-id xmlns:xlink="http://www.w3.org/1999/xlink" content-type="zoobank" xlink:type="simple">https://zoobank.org/7F346053-E46C-4CA6-A821-3DA7A288AE39</object-id>
            </tp:taxon-name><tp:taxon-authority>Sohn &amp; van Achterberg</tp:taxon-authority><tp:taxon-status xmlns:xlink="http://www.w3.org/1999/xlink" xlink:type="simple">sp. nov.</tp:taxon-status><xref ref-type="fig" rid="F1">Fig. 1</xref></tp:nomenclature><tp:treatment-sec sec-type="type material" id="SECID0EPDBG"><title>Type material.</title><p><bold><italic>Holotype</italic></bold> • ♀ (<abbrev xmlns:xlink="http://www.w3.org/1999/xlink" xlink:title="National Institute of Biological Resources" id="ABBRID0E1DBG" xlink:type="simple">NIBR</abbrev>), <bold>South Korea</bold>, Mt. Odae, Jinbu-myeon, Pyeongchang-gun, Gangwon-do, <named-content xmlns:xlink="http://www.w3.org/1999/xlink" content-type="dwc:verbatimCoordinates" xlink:type="simple"><named-content content-type="geo-json" specific-use="{&#34;type&#34;:&#34;Point&#34;,&#34;coordinates&#34;:[128.570500,37.765194]}" id="NCID0EDEBG" xlink:type="simple">37°45'54.7"N, 128°34'13.8"E</named-content></named-content>, 15.IX.2020, Ju-Hyeong Sohn leg. GenBank accession no. <ext-link xmlns:xlink="http://www.w3.org/1999/xlink" xlink:href="PP587250" ext-link-type="gen" xlink:type="simple">PP587250</ext-link>.</p></tp:treatment-sec><tp:treatment-sec sec-type="Comparative diagnosis" id="SECID0ENEBG"><title>Comparative diagnosis.</title><p>The new species is similar with <italic><tp:taxon-name><tp:taxon-name-part taxon-name-part-type="genus" reg="Phaenocarpa">P.</tp:taxon-name-part><tp:taxon-name-part taxon-name-part-type="species" reg="telengai">telengai</tp:taxon-name-part></tp:taxon-name></italic> Belokobylskij, 1998, but recognizable the third tooth distinctly and acutely protruding as the first one (only second tooth narrow and acute in <italic><tp:taxon-name><tp:taxon-name-part taxon-name-part-type="genus" reg="Phaenocarpa">P.</tp:taxon-name-part><tp:taxon-name-part taxon-name-part-type="species" reg="telengai">telengai</tp:taxon-name-part></tp:taxon-name></italic>), first flagellomere 4.2 × longer than wide (2.8–3.0 × in <italic><tp:taxon-name><tp:taxon-name-part taxon-name-part-type="genus" reg="Phaenocarpa">P.</tp:taxon-name-part><tp:taxon-name-part taxon-name-part-type="species" reg="telengai">telengai</tp:taxon-name-part></tp:taxon-name></italic>) and hind femur 4.2 × longer than wide (4.7–5.0 × in <italic><tp:taxon-name><tp:taxon-name-part taxon-name-part-type="genus" reg="Phaenocarpa">P.</tp:taxon-name-part><tp:taxon-name-part taxon-name-part-type="species" reg="telengai">telengai</tp:taxon-name-part></tp:taxon-name></italic>).</p></tp:treatment-sec><tp:treatment-sec sec-type="description" id="SECID0E6FBG"><title>Description.</title><p>Holotype, ♀, body 2.8 mm in lateral view, fore wing 2.6 mm, ovipositor sheath 1.4 mm in lateral view, antenna 3.4 mm (apical part of antennae missing).</p><p><bold><italic>Head</italic></bold>: Width of head 1.5 × its median length in dorsal view (Fig. <xref ref-type="fig" rid="F1">1D</xref>). Antenna with 25 antennomeres (terminal antennomere missing), first flagellomere 4.2 × longer than wide (Fig. <xref ref-type="fig" rid="F1">1K</xref>), second flagellomere 1.5 × longer than first antennomere and 5.2 × longer than wide. Medial antennal segments (18<sup>th</sup> segment) 2.3 × longer than wide. Eye slightly oval, in lateral view 1.2 × as long as wide. Minimum width of face (Fig. <xref ref-type="fig" rid="F1">1E</xref>) 1.2 × its height; face rugose with setose. Eye in dorsal view 1.8 × as long as temple. Ocello-ocular line (<abbrev xmlns:xlink="http://www.w3.org/1999/xlink" xlink:title="Ocello-ocular line" id="ABBRID0EZGBG" xlink:type="simple">OOL</abbrev>) 4.8 × longer than diameter of anterior ocellus; <abbrev xmlns:xlink="http://www.w3.org/1999/xlink" xlink:title="Ocello-ocular line" id="ABBRID0E4GBG" xlink:type="simple">OOL</abbrev>: antero-posterior ocellar line (<abbrev xmlns:xlink="http://www.w3.org/1999/xlink" xlink:title="antero-posterior ocellar line" id="ABBRID0EBHBG" xlink:type="simple">AOL</abbrev>): postero-ocellar line (<abbrev xmlns:xlink="http://www.w3.org/1999/xlink" xlink:title="postero-ocellar line" id="ABBRID0EFHBG" xlink:type="simple">POL</abbrev>) = 30: 7: 10. Vertex smooth and glabrous. Width of clypeus 2.3 × its maximum length. Mandible (Fig. <xref ref-type="fig" rid="F1">1L</xref>) 1.8 × longer than wide, wide with first tooth curved; second tooth narrow and long, 1.2 × longer than first tooth, tip of second tooth reddish brown; third tooth (as first) distinctly acutely protruding; carina on third tooth distinct.</p><fig id="F1" position="float" orientation="portrait"><object-id xmlns:xlink="http://www.w3.org/1999/xlink" content-type="doi" xlink:type="simple">10.3897/zookeys.1217.129916.figure1</object-id><object-id xmlns:xlink="http://www.w3.org/1999/xlink" content-type="arpha" xlink:type="simple">1B9BB744-5067-5548-8A40-F55F4FAB4152</object-id><label>Figure 1.</label><caption><p><italic><tp:taxon-name><tp:taxon-name-part taxon-name-part-type="genus" reg="Phaenocarpa">Phaenocarpa</tp:taxon-name-part><tp:taxon-name-part taxon-name-part-type="species" reg="acutidentata">acutidentata</tp:taxon-name-part></tp:taxon-name></italic> sp. nov., ♀ <bold>A</bold> habitus, lateral view <bold>B</bold> antennae <bold>C</bold> wings <bold>D</bold> head, dorsal view <bold>E</bold> head, frontal view <bold>F</bold> mesosoma, dorsal view <bold>G</bold> mesosoma, lateral view <bold>H</bold> first metasomal tergite, dorsal view <bold>I</bold> ovipositor sheath, lateral view <bold>J</bold> proximal part of antenna <bold>K</bold> mandible, lateral view <bold>L</bold> claw, lateral view.</p></caption><graphic xmlns:xlink="http://www.w3.org/1999/xlink" xlink:href="zookeys-1217-173_article-129916__-g001.jpg" position="float" orientation="portrait" xlink:type="simple" id="oo_1165829.jpg"><uri content-type="original_file" xlink:type="simple">https://binary.pensoft.net/fig/1165829</uri></graphic></fig><p><bold><italic>Mesosoma</italic></bold>: In dorsal view mesosoma 2.2 × longer than wide 1.6 × longer than high in lateral view. Mesoscutum (Fig. <xref ref-type="fig" rid="F1">1F</xref>) with small and round medio-posterior depression and glabrous; notauli impressed anteriorly, not reaching to medio-posterior depression; scutellar sulcus with one carina; apical part of mesopleuron and metapleuron without setae, posterior mesopleural groove sculpted. Precoxal sulcus distinct, reaching anterior and posterior edge of mesopleuron. Maximum length of propodeum (Fig. <xref ref-type="fig" rid="F1">1F</xref>) 0.5 × as long as its width, largely sculpted; posterior part of propodeum with small areola, not reaching middle of propodeum. Metanotum not protruding medio-dorsally in lateral view (Fig. <xref ref-type="fig" rid="F1">1G</xref>). Fore wing (Fig. <xref ref-type="fig" rid="F1">1C</xref>) 2.6 × as long as wide; pterostigma widened medially 5.1 × longer than wide; vein r of fore wing 4.0 × longer than wide; vein SR1 1.8 × longer than vein 3-SR; vein 3-SR 1.5 × longer than 2-SR; second submarginal cell long and narrow, 2.7 × longer than its medium length; 3-SR: r: SR1 = 12: 3: 22; first discal cell of fore wing 0.8 × longer than wide in median length; first discal cell of fore wing 1.1 × as longer medially than wide. Hind wing: vein M+CU+1-M: vein 1r-m = 4: 1.</p><p><bold><italic>Leg</italic></bold>: Hind femur 4.2 × longer than wide and 0.7 × as long as hind tibia; hind tibia 11 × longer than wide; hind tibia as long as hind tarsus.</p><p><bold><italic>Metasoma</italic></bold>: First tergite (Fig. <xref ref-type="fig" rid="F1">1H</xref>) sparsely rugose, 1.5 × longer than its apical width. Setose part of ovipositor sheath (Fig. <xref ref-type="fig" rid="F1">1I</xref>) 1.4 × longer than mesosoma and 1.9 × longer than hind tibia.</p><p><bold><italic>Color</italic></bold>: Body (Fig. <xref ref-type="fig" rid="F1">1A</xref>) dark brown, antenna dark brown, but anterior yellowish brown; metasoma dark brown; legs yellowish brown; first tergite brown.</p><p><bold>Male.</bold> Unknown.</p></tp:treatment-sec><tp:treatment-sec sec-type="biology" id="SECID0EZKBG"><title>Biology.</title><p>Unknown.</p></tp:treatment-sec><tp:treatment-sec sec-type="host" id="SECID0E5KBG"><title>Host.</title><p>Unknown.</p></tp:treatment-sec><tp:treatment-sec sec-type="distribution" id="SECID0EDLBG"><title>Distribution.</title><p>South Korea.</p></tp:treatment-sec><tp:treatment-sec sec-type="etymology" id="SECID0EILBG"><title>Etymology.</title><p>The specific name <italic><tp:taxon-name><tp:taxon-name-part taxon-name-part-type="genus" reg="Phaenocarpa"/><tp:taxon-name-part taxon-name-part-type="species" reg="acutidentata">acutidentata</tp:taxon-name-part></tp:taxon-name></italic> is an adjective, referring to ‘sharp teeth’ in Latin.</p></tp:treatment-sec></tp:taxon-treatment>
