# Supplementary material for: ﻿Five new species and one new record of the genus Phaenocarpa Foerster (Hymenoptera, Braconidae, Alysiinae) from South Korea
Source: Zookeys. 2024 Nov 1;1217:173–93. doi: 10.3897/zookeys.1217.129916 (PMC11549550; doi:10.3897/zookeys.1217.129916)
Supplement: XML Treatment for Phaenocarpa tacitoides [file zookeys.1217.129916-treatment3.xml]

<!DOCTYPE tp:taxon-treatment
  PUBLIC "-//TaxonX//DTD Taxonomic Treatment Publishing DTD v0 20100105//EN" "tax-treatment-NSO.dtd">
<tp:taxon-treatment xmlns:tp="http://www.plazi.org/taxpub"><tp:treatment-meta><kwd-group><label>Taxon classification</label><kwd>
                <named-content content-type="kingdom">Animalia</named-content>
              </kwd><kwd>
                <named-content content-type="order">Hymenoptera</named-content>
              </kwd><kwd>
                <named-content content-type="family">Braconidae</named-content>
              </kwd></kwd-group><mixed-citation publication-type="journal"><person-group><name><surname>Sohn</surname><given-names>Ju-Hyeong</given-names></name><name><surname>van Achterberg</surname><given-names>Cornelis</given-names></name><name><surname>Kim</surname><given-names>Sangjin</given-names></name><name><surname>Kim</surname><given-names>Hyojoong</given-names></name></person-group><article-title>﻿Five new species and one new record of the genus <italic><tp:taxon-name><tp:taxon-name-part taxon-name-part-type="genus" reg="Phaenocarpa">Phaenocarpa</tp:taxon-name-part></tp:taxon-name></italic> Foerster (<tp:taxon-name><tp:taxon-name-part taxon-name-part-type="order">Hymenoptera</tp:taxon-name-part></tp:taxon-name>, <tp:taxon-name><tp:taxon-name-part taxon-name-part-type="family">Braconidae</tp:taxon-name-part></tp:taxon-name>, <tp:taxon-name><tp:taxon-name-part taxon-name-part-type="subfamily">Alysiinae</tp:taxon-name-part></tp:taxon-name>) from South Korea</article-title><source>Zookeys</source><day>01</day><month>11</month><year>2024</year><volume>1217</volume><fpage>173</fpage><lpage>193</lpage><pub-id pub-id-type="doi">10.3897/zookeys.1217.129916</pub-id></mixed-citation></tp:treatment-meta><tp:nomenclature><label>﻿</label><tp:taxon-name>
              <object-id xmlns:xlink="http://www.w3.org/1999/xlink" content-type="arpha" xlink:type="simple">DB47EB49-49F3-59EB-91BE-58B7F6C7D14F</object-id>
              <tp:taxon-name-part taxon-name-part-type="genus" reg="Phaenocarpa">Phaenocarpa</tp:taxon-name-part>
              <tp:taxon-name-part taxon-name-part-type="species" reg="tacitoides">tacitoides</tp:taxon-name-part>
              <object-id xmlns:xlink="http://www.w3.org/1999/xlink" content-type="zoobank" xlink:type="simple">https://zoobank.org/AF3679A0-77B0-44DC-B3A1-1C4D994019C6</object-id>
            </tp:taxon-name><tp:taxon-authority>Sohn &amp; van Achterberg</tp:taxon-authority><tp:taxon-status xmlns:xlink="http://www.w3.org/1999/xlink" xlink:type="simple">sp. nov.</tp:taxon-status><xref ref-type="fig" rid="F2">Fig. 2</xref></tp:nomenclature><tp:treatment-sec sec-type="type material" id="SECID0EGNBG"><title>Type material.</title><p><bold><italic>Holotype</italic></bold> • ♀ (<abbrev xmlns:xlink="http://www.w3.org/1999/xlink" xlink:title="National Institute of Biological Resources" id="ABBRID0ERNBG" xlink:type="simple">NIBR</abbrev>), <bold>South Korea</bold>, Mt. Kalbong, Gyeongban-ri, Gapyeong-eup, Gapyeong-gun, Gyeonggi-do, <named-content xmlns:xlink="http://www.w3.org/1999/xlink" content-type="dwc:verbatimCoordinates" xlink:type="simple"><named-content content-type="geo-json" specific-use="{&#34;type&#34;:&#34;Point&#34;,&#34;coordinates&#34;:[127.440944,37.853028]}" id="NCID0E1NBG" xlink:type="simple">37°51'10.9"N, 127°26'27.4"E</named-content></named-content>, 11.V.2020, Sohn. GenBank accession no. <ext-link xmlns:xlink="http://www.w3.org/1999/xlink" xlink:href="PP587251" ext-link-type="gen" xlink:type="simple">PP587251</ext-link>.</p></tp:treatment-sec><tp:treatment-sec sec-type="Comparative diagnosis" id="SECID0EEOBG"><title>Comparative diagnosis.</title><p>Differs from the other <italic><tp:taxon-name><tp:taxon-name-part taxon-name-part-type="genus" reg="Phaenocarpa">Phaenocarpa</tp:taxon-name-part></tp:taxon-name></italic> species by vein r of fore wing being much more distal (1.4 × longer than wide). This species similar with <italic><tp:taxon-name><tp:taxon-name-part taxon-name-part-type="genus" reg="Phaenocarpa">P.</tp:taxon-name-part><tp:taxon-name-part taxon-name-part-type="species" reg="tacita">tacita</tp:taxon-name-part></tp:taxon-name></italic> Stelfox, 1941, but easily distinguish by apical antennal segments paler than subbasal segments, and first tooth of mandible lobe-shaped, widened dorsally, 1.7 × as long as third (first tooth of mandible acute and as long as third tooth in <italic><tp:taxon-name><tp:taxon-name-part taxon-name-part-type="genus" reg="Phaenocarpa">P.</tp:taxon-name-part><tp:taxon-name-part taxon-name-part-type="species" reg="tacita">tacita</tp:taxon-name-part></tp:taxon-name></italic>).</p></tp:treatment-sec><tp:treatment-sec sec-type="description" id="SECID0EHPBG"><title>Description.</title><p>Holotype, ♀, body 1.7 mm in lateral view, fore wing 2.0 mm, ovipositor sheath 0.5 mm, antenna 1.5 mm.</p><p><bold><italic>Head</italic></bold>: Width of head 1.7 × its median length in dorsal view (Fig. <xref ref-type="fig" rid="F2">2D</xref>). Antenna with 18 antennomeres, first flagellomere slender, 4.9 × longer than wide (Fig. <xref ref-type="fig" rid="F2">2K</xref>), second flagellomere 1.2 × longer than first and 6.1 × longer than wide. Medial antennal segments 4.1 × longer than wide. Apical antennal segments paler than subbasal segments. Eye slightly oval, in lateral view 1.1 × as long as wide. Minimum width of face (Fig. <xref ref-type="fig" rid="F2">2E</xref>) 1.4 × its height; face rugose with setose. Eye in dorsal view 2.5 × as long as temple. Ocello-ocular line (<abbrev xmlns:xlink="http://www.w3.org/1999/xlink" xlink:title="Ocello-ocular line" id="ABBRID0E6PBG" xlink:type="simple">OOL</abbrev>) 5.3 × longer than diameter of anterior ocellus; <abbrev xmlns:xlink="http://www.w3.org/1999/xlink" xlink:title="Ocello-ocular line" id="ABBRID0EDQBG" xlink:type="simple">OOL</abbrev>: antero-posterior ocellar line (<abbrev xmlns:xlink="http://www.w3.org/1999/xlink" xlink:title="antero-posterior ocellar line" id="ABBRID0EHQBG" xlink:type="simple">AOL</abbrev>): postero-ocellar line (<abbrev xmlns:xlink="http://www.w3.org/1999/xlink" xlink:title="postero-ocellar line" id="ABBRID0ELQBG" xlink:type="simple">POL</abbrev>) = 21: 5: 6. Vertex smooth and glabrous. Width of clypeus 2.2 × its maximum length. Mandible (Fig. <xref ref-type="fig" rid="F2">2L</xref>) 1.6 × longer than wide, wide with first tooth slightly curved upward; second tooth narrow and long, 1.2 × longer than first tooth, tip of second tooth reddish brown; third tooth as long as first tooth, carina on third tooth distinct.</p><fig id="F2" position="float" orientation="portrait"><object-id xmlns:xlink="http://www.w3.org/1999/xlink" content-type="doi" xlink:type="simple">10.3897/zookeys.1217.129916.figure2</object-id><object-id xmlns:xlink="http://www.w3.org/1999/xlink" content-type="arpha" xlink:type="simple">FF325307-0D99-5B8F-964A-04F30A2E4051</object-id><label>Figure 2.</label><caption><p><italic><tp:taxon-name><tp:taxon-name-part taxon-name-part-type="genus" reg="Phaenocarpa">Phaenocarpa</tp:taxon-name-part><tp:taxon-name-part taxon-name-part-type="species" reg="tacitoides">tacitoides</tp:taxon-name-part></tp:taxon-name></italic> sp. nov., ♀ <bold>A</bold> habitus, lateral view <bold>B</bold> antennae <bold>C</bold> wings <bold>D</bold> head, dorsal view <bold>E</bold> head, frontal view <bold>F</bold> mesosoma, dorsal view <bold>G</bold> mesosoma, lateral view <bold>H</bold> first metasomal tergite, dorsal view <bold>I</bold> ovipositor sheath, lateral view <bold>J</bold> proximal part of antenna <bold>K</bold> mandible, lateral view <bold>L</bold> claw, lateral view.</p></caption><graphic xmlns:xlink="http://www.w3.org/1999/xlink" xlink:href="zookeys-1217-173_article-129916__-g002.jpg" position="float" orientation="portrait" xlink:type="simple" id="oo_1165830.jpg"><uri content-type="original_file" xlink:type="simple">https://binary.pensoft.net/fig/1165830</uri></graphic></fig><p><bold><italic>Mesosoma</italic></bold>: In dorsal view mesosoma 1.8 × longer than wide and 1.4 × longer than high in lateral view. Mesoscutum (Fig. <xref ref-type="fig" rid="F2">2F</xref>) with small and round medio-posterior depression and glabrous; notauli impressed anteriorly, not reaching medio-posterior depression; mesoscutum without setae; scutellar sulcus with one carina; apical part of mesopleuron and metapleuron without setae, posterior mesopleuron groove smooth. Precoxal sulcus distinct, but not reaching anterior and posterior edge of mesopleuron. Maximum length of propodeum (Fig. <xref ref-type="fig" rid="F2">2F</xref>) 0.6 × its width; medio–longitudinal carina present on half of propodeum, posterior part of propodeum with areola, reaching middle of propodeum. In lateral view metanotum with acute protuberance medio-dorsally (Fig. <xref ref-type="fig" rid="F2">2G</xref>). Fore wing (Fig. <xref ref-type="fig" rid="F2">2C</xref>) 2.3 × as long as wide; pterostigma widened medially 6.2 × longer than wide; vein r of fore wing 1.4 × longer than wide; vein SR1 2.1 × longer than vein 3-SR; vein 3-SR 1.8 × longer than 2-SR; second submarginal cell long and narrow, 2.8 × longer than its medium length; 3-SR: r: SR1 = 15: 2: 33; first discal cell of fore wing ~ 1.1 × as long medially as wide. Hind wing: vein M+CU+1-M: vein 1r-m = 5: 1.</p><p><bold><italic>Leg</italic></bold>: Hind femur slender, 5.6 × longer than wide and 0.6 × as long as hind tibia; hind tibia 19 × longer than wide; hind tibia as long as hind tarsus.</p><p><bold><italic>Metasoma</italic></bold>: First tergite (Fig. <xref ref-type="fig" rid="F2">2H</xref>) medially rugose and 1.5 × longer than its apical width. Setose part of ovipositor sheath (Fig. <xref ref-type="fig" rid="F2">2I</xref>) as long as than mesosoma and as long as hind tibia.</p><p><bold><italic>Color</italic></bold>: Body (Fig. <xref ref-type="fig" rid="F2">2A</xref>) brown; head dark brown; first tergite yellowish brown, metasoma brown; antenna dark brown; legs yellowish brown.</p><p><bold>Male.</bold> Unknown.</p></tp:treatment-sec><tp:treatment-sec sec-type="biology" id="SECID0E6TBG"><title>Biology.</title><p>Unknown.</p></tp:treatment-sec><tp:treatment-sec sec-type="host" id="SECID0EEUBG"><title>Host.</title><p>Unknown.</p></tp:treatment-sec><tp:treatment-sec sec-type="distribution" id="SECID0EJUBG"><title>Distribution.</title><p>South Korea.</p></tp:treatment-sec><tp:treatment-sec sec-type="etymology" id="SECID0EOUBG"><title>Etymology.</title><p>The specific name <italic><tp:taxon-name><tp:taxon-name-part taxon-name-part-type="genus" reg="Phaenocarpa"/><tp:taxon-name-part taxon-name-part-type="species" reg="tacitoides">tacitoides</tp:taxon-name-part></tp:taxon-name></italic> is an adjective, named after <italic><tp:taxon-name><tp:taxon-name-part taxon-name-part-type="genus" reg="Phaenocarpa">P.</tp:taxon-name-part><tp:taxon-name-part taxon-name-part-type="species" reg="tacita">tacita</tp:taxon-name-part></tp:taxon-name></italic> and -<italic>oides</italic> added a suffix because of its similarity to this species (“oides” is Latin for “resembling”).</p></tp:treatment-sec></tp:taxon-treatment>
