# Supplementary material for: ﻿Five new species and one new record of the genus Phaenocarpa Foerster (Hymenoptera, Braconidae, Alysiinae) from South Korea
Source: Zookeys. 2024 Nov 1;1217:173–93. doi: 10.3897/zookeys.1217.129916 (PMC11549550; doi:10.3897/zookeys.1217.129916)
Supplement: XML Treatment for Phaenocarpa tanycauda [file zookeys.1217.129916-treatment5.xml]

<!DOCTYPE tp:taxon-treatment
  PUBLIC "-//TaxonX//DTD Taxonomic Treatment Publishing DTD v0 20100105//EN" "tax-treatment-NSO.dtd">
<tp:taxon-treatment xmlns:tp="http://www.plazi.org/taxpub"><tp:treatment-meta><kwd-group><label>Taxon classification</label><kwd>
                <named-content content-type="kingdom">Animalia</named-content>
              </kwd><kwd>
                <named-content content-type="order">Hymenoptera</named-content>
              </kwd><kwd>
                <named-content content-type="family">Braconidae</named-content>
              </kwd></kwd-group><mixed-citation publication-type="journal"><person-group><name><surname>Sohn</surname><given-names>Ju-Hyeong</given-names></name><name><surname>van Achterberg</surname><given-names>Cornelis</given-names></name><name><surname>Kim</surname><given-names>Sangjin</given-names></name><name><surname>Kim</surname><given-names>Hyojoong</given-names></name></person-group><article-title>﻿Five new species and one new record of the genus <italic><tp:taxon-name><tp:taxon-name-part taxon-name-part-type="genus" reg="Phaenocarpa">Phaenocarpa</tp:taxon-name-part></tp:taxon-name></italic> Foerster (<tp:taxon-name><tp:taxon-name-part taxon-name-part-type="order">Hymenoptera</tp:taxon-name-part></tp:taxon-name>, <tp:taxon-name><tp:taxon-name-part taxon-name-part-type="family">Braconidae</tp:taxon-name-part></tp:taxon-name>, <tp:taxon-name><tp:taxon-name-part taxon-name-part-type="subfamily">Alysiinae</tp:taxon-name-part></tp:taxon-name>) from South Korea</article-title><source>Zookeys</source><day>01</day><month>11</month><year>2024</year><volume>1217</volume><fpage>173</fpage><lpage>193</lpage><pub-id pub-id-type="doi">10.3897/zookeys.1217.129916</pub-id></mixed-citation></tp:treatment-meta><tp:nomenclature><label>﻿</label><tp:taxon-name>
              <object-id xmlns:xlink="http://www.w3.org/1999/xlink" content-type="arpha" xlink:type="simple">1865E0A2-0308-5CCD-8456-F359EE96DBFB</object-id>
              <tp:taxon-name-part taxon-name-part-type="genus" reg="Phaenocarpa">Phaenocarpa</tp:taxon-name-part>
              <tp:taxon-name-part taxon-name-part-type="species" reg="tanycauda">tanycauda</tp:taxon-name-part>
              <object-id xmlns:xlink="http://www.w3.org/1999/xlink" content-type="zoobank" xlink:type="simple">https://zoobank.org/80C76B8C-AB95-48F0-A03C-5928187AA520</object-id>
            </tp:taxon-name><tp:taxon-authority>Sohn &amp; van Achterberg</tp:taxon-authority><tp:taxon-status xmlns:xlink="http://www.w3.org/1999/xlink" xlink:type="simple">sp. nov.</tp:taxon-status><xref ref-type="fig" rid="F4">Fig. 4</xref></tp:nomenclature><tp:treatment-sec sec-type="type material" id="SECID0EUBAI"><title>Type material.</title><p><bold><italic>Holotype</italic></bold> • ♀ (<abbrev xmlns:xlink="http://www.w3.org/1999/xlink" xlink:title="National Institute of Biological Resources" id="ABBRID0E6BAI" xlink:type="simple">NIBR</abbrev>), <bold>South Korea</bold>, Mt. Kalbong, Gyeongban-ri, Gapyeong-eup, Gapyeong-gun, Gyeonggi-do, <named-content xmlns:xlink="http://www.w3.org/1999/xlink" content-type="dwc:verbatimCoordinates" xlink:type="simple"><named-content content-type="geo-json" specific-use="{&#34;type&#34;:&#34;Point&#34;,&#34;coordinates&#34;:[127.440944,37.853028]}" id="NCID0EICAI" xlink:type="simple">37°51'10.9"N, 127°26'27.4"E</named-content></named-content>, 05.VI.2020, Sohn. GenBank accession no. <ext-link xmlns:xlink="http://www.w3.org/1999/xlink" xlink:href="PP587254" ext-link-type="gen" xlink:type="simple">PP587254</ext-link>.</p></tp:treatment-sec><tp:treatment-sec sec-type="Comparative diagnosis" id="SECID0ESCAI"><title>Comparative diagnosis.</title><p>This new species is close to <italic><tp:taxon-name><tp:taxon-name-part taxon-name-part-type="genus" reg="Phaenocarpa">P.</tp:taxon-name-part><tp:taxon-name-part taxon-name-part-type="species" reg="chasanica">chasanica</tp:taxon-name-part></tp:taxon-name></italic> Belokobylskij, 1998 because of sharing second flagellomere 1.4–1.5 × longer than first flagellomere (same length in <italic><tp:taxon-name><tp:taxon-name-part taxon-name-part-type="genus" reg="Phaenocarpa">P.</tp:taxon-name-part><tp:taxon-name-part taxon-name-part-type="species" reg="chasanica">chasanica</tp:taxon-name-part></tp:taxon-name></italic>). Width of head 1.8 × its median length in dorsal view (1.8–2.0 × in <italic><tp:taxon-name><tp:taxon-name-part taxon-name-part-type="genus" reg="Phaenocarpa">P.</tp:taxon-name-part><tp:taxon-name-part taxon-name-part-type="species" reg="chasanica">chasanica</tp:taxon-name-part></tp:taxon-name></italic>). In mandible, first and second tooth not separated distinctly. Hind femur 5.0–5.5 × as long as wide. The new species differs from <italic><tp:taxon-name><tp:taxon-name-part taxon-name-part-type="genus" reg="Phaenocarpa">P.</tp:taxon-name-part><tp:taxon-name-part taxon-name-part-type="species" reg="chasanica">chasanica</tp:taxon-name-part></tp:taxon-name></italic> by head and mesosoma black (head and mesosoma yellowish brown in <italic><tp:taxon-name><tp:taxon-name-part taxon-name-part-type="genus" reg="Phaenocarpa">P.</tp:taxon-name-part><tp:taxon-name-part taxon-name-part-type="species" reg="chasanica">chasanica</tp:taxon-name-part></tp:taxon-name></italic>) and thick and short tarsal claws (tarsal claws thin and relatively long in <italic><tp:taxon-name><tp:taxon-name-part taxon-name-part-type="genus" reg="Phaenocarpa">P.</tp:taxon-name-part><tp:taxon-name-part taxon-name-part-type="species" reg="chasanica">chasanica</tp:taxon-name-part></tp:taxon-name></italic>). The new species can be recognised by its comparatively long ovipositor sheath (1.2 × longer than mesosoma and 1.4 × longer than hind tibia) and rugose median part of face rugose.</p></tp:treatment-sec><tp:treatment-sec sec-type="description" id="SECID0E1EAI"><title>Description.</title><p>Holotype, ♀, body 2.5 mm in lateral view, fore wing 2.5 mm, ovipositor sheath 1.0 mm, antenna 3.9 mm.</p><p><bold><italic>Head</italic></bold>: Width of head 1.8 × its median length in dorsal view (Fig. <xref ref-type="fig" rid="F4">4D</xref>). Antenna with 26 antennomeres and 1.6 × as long as fore wing or body. First flagellomere 3.2 × longer than wide (Fig. <xref ref-type="fig" rid="F4">4K</xref>). Second flagellomere 1.4 × longer than first and 4.8 × longer than wide. Middle of antenna segment 3.1 × longer than width. Eye slightly oval, in lateral view 1.1 × as long as wide. Minimum width of face (Fig. <xref ref-type="fig" rid="F4">4E</xref>) 1.3 × its height; face with setose, median part of face rugose. Eye in dorsal view 2.6 × as long as temple. Ocello-ocular line (<abbrev xmlns:xlink="http://www.w3.org/1999/xlink" xlink:title="Ocello-ocular line" id="ABBRID0ESFAI" xlink:type="simple">OOL</abbrev>) 4.2 × longer than diameter of anterior ocellus; <abbrev xmlns:xlink="http://www.w3.org/1999/xlink" xlink:title="Ocello-ocular line" id="ABBRID0EWFAI" xlink:type="simple">OOL</abbrev>: antero-posterior ocellar line (<abbrev xmlns:xlink="http://www.w3.org/1999/xlink" xlink:title="antero-posterior ocellar line" id="ABBRID0E1FAI" xlink:type="simple">AOL</abbrev>): postero-ocellar line (<abbrev xmlns:xlink="http://www.w3.org/1999/xlink" xlink:title="postero-ocellar line" id="ABBRID0E5FAI" xlink:type="simple">POL</abbrev>) = 27: 8: 9. Vertex smooth and glabrous, short longitudinal groove present <abbrev xmlns:xlink="http://www.w3.org/1999/xlink" xlink:title="postero-ocellar line" id="ABBRID0ECGAI" xlink:type="simple">POL</abbrev>. Width of clypeus 2.6 × its maximum length. Mandible (Fig. <xref ref-type="fig" rid="F4">4L</xref>) 1.8 × longer than wide, wide with first tooth curved upward and broad; second tooth long and broad, 1.3 × longer than first tooth, tip of second tooth reddish brown; first and second tooth not separate distinctly; third tooth as long as first tooth.</p><fig id="F4" position="float" orientation="portrait"><object-id xmlns:xlink="http://www.w3.org/1999/xlink" content-type="doi" xlink:type="simple">10.3897/zookeys.1217.129916.figure4</object-id><object-id xmlns:xlink="http://www.w3.org/1999/xlink" content-type="arpha" xlink:type="simple">BB18061D-EB80-505C-833E-819AF4CD1CB6</object-id><label>Figure 4.</label><caption><p><italic><tp:taxon-name><tp:taxon-name-part taxon-name-part-type="genus" reg="Phaenocarpa">Phaenocarpa</tp:taxon-name-part><tp:taxon-name-part taxon-name-part-type="species" reg="tanycauda">tanycauda</tp:taxon-name-part></tp:taxon-name></italic> sp. nov., ♀ <bold>A</bold> habitus, lateral view <bold>B</bold> antennae <bold>C</bold> wings <bold>D</bold> head, dorsal view <bold>E</bold> head, frontal view <bold>F</bold> mesosoma, dorsal view <bold>G</bold> mesosoma, lateral view <bold>H</bold> first metasomal tergite, dorsal view <bold>I</bold> ovipositor sheath, lateral view <bold>J</bold> proximal part of antenna <bold>K</bold> mandible, lateral view <bold>L</bold> claw, lateral view.</p></caption><graphic xmlns:xlink="http://www.w3.org/1999/xlink" xlink:href="zookeys-1217-173_article-129916__-g004.jpg" position="float" orientation="portrait" xlink:type="simple" id="oo_1165832.jpg"><uri content-type="original_file" xlink:type="simple">https://binary.pensoft.net/fig/1165832</uri></graphic></fig><p><bold><italic>Mesosoma</italic></bold>: In dorsal view mesosoma 1.9 × longer than wide and 1.4 × longer than high in lateral view. Mesoscutum (Fig. <xref ref-type="fig" rid="F4">4F</xref>) with small and round medio-posterior depression and glabrous; notauli distinct anteriorly to half of mesoscutum, not reaching to medio-posterior depression; mesoscutum few setae along notauli; scutellar sulcus with one strong carina; apical part of mesopleuron and metapleuron with few setae, mesopleural groove sculptured. Precoxal sulcus distinct, reaching anterior and posterior edges of mesopleuron. Maximum length of propodeum (Fig. <xref ref-type="fig" rid="F4">4F</xref>) 0.5 × its width; longitudinal carina present on propodeum, posterior part of propodeum with small areola, not reaching to half of propodeum. In lateral view, metanotum not protruding medio-dorsally (Fig. <xref ref-type="fig" rid="F4">4G</xref>). Fore wing (Fig. <xref ref-type="fig" rid="F4">4C</xref>) 2.4 × as long as wide; pterostigma broad, 4.3 × longer than wide; vein r of fore wing 1.7 × longer than wide; vein SR1 2.1 × longer than vein 3-SR; vein 3-SR 1.5 × longer than 2-SR; second submarginal cell 2.6 × longer than its medium length; 3-SR: r: SR1 = 13: 1: 27 first discal cell of fore wing as long as wide medially. Hind wing: vein M+CU+1-M: vein 1r-m = 4: 1.</p><p><bold><italic>Leg</italic></bold>: Hind femur 5.4 × as long as wide and 0.7 × as long as hind tibia; hind tibia 8.8 × longer than wide; hind tibia 0.8 × as long as hind tarsus.</p><p><bold><italic>Metasoma</italic></bold>: First tergite (Fig. <xref ref-type="fig" rid="F4">4H</xref>) rugose 1.4 × longer than its apical width. Setose part of ovipositor sheath (Fig. <xref ref-type="fig" rid="F4">4I</xref>) 1.2 × longer than mesosoma, 1.4 × longer than hind tibia and 0.4 × as long as fore wing.</p><p><bold><italic>Color</italic></bold>: Body (Fig. <xref ref-type="fig" rid="F4">4A</xref>) black; metasoma (except first tergite) and antenna dark brown but basal part of antenna and legs yellowish brown.</p><p><bold>Male.</bold> Unknown.</p></tp:treatment-sec><tp:treatment-sec sec-type="biology" id="SECID0EWJAI"><title>Biology.</title><p>Unknown.</p></tp:treatment-sec><tp:treatment-sec sec-type="host" id="SECID0E2JAI"><title>Host.</title><p>Unknown.</p></tp:treatment-sec><tp:treatment-sec sec-type="distribution" id="SECID0EAKAI"><title>Distribution.</title><p>South Korea.</p></tp:treatment-sec><tp:treatment-sec sec-type="etymology" id="SECID0EFKAI"><title>Etymology.</title><p>The specific name <italic><tp:taxon-name><tp:taxon-name-part taxon-name-part-type="genus" reg="Phaenocarpa"/><tp:taxon-name-part taxon-name-part-type="species" reg="tanycauda">tanycauda</tp:taxon-name-part></tp:taxon-name></italic> is an adjective, named after the long ovipositor sheath; <italic>tanyo</italic> is Greek for stretched out, <italic>cauda</italic> is Latin for tail.</p></tp:treatment-sec></tp:taxon-treatment>
