# Supplementary material for: ﻿Five new species and one new record of the genus Phaenocarpa Foerster (Hymenoptera, Braconidae, Alysiinae) from South Korea
Source: Zookeys. 2024 Nov 1;1217:173–93. doi: 10.3897/zookeys.1217.129916 (PMC11549550; doi:10.3897/zookeys.1217.129916)
Supplement: XML Treatment for Phaenocarpa angusticeps [file zookeys.1217.129916-treatment6.xml]

<!DOCTYPE tp:taxon-treatment
  PUBLIC "-//TaxonX//DTD Taxonomic Treatment Publishing DTD v0 20100105//EN" "tax-treatment-NSO.dtd">
<tp:taxon-treatment xmlns:tp="http://www.plazi.org/taxpub"><tp:treatment-meta><kwd-group><label>Taxon classification</label><kwd>
                <named-content content-type="kingdom">Animalia</named-content>
              </kwd><kwd>
                <named-content content-type="order">Hymenoptera</named-content>
              </kwd><kwd>
                <named-content content-type="family">Braconidae</named-content>
              </kwd></kwd-group><mixed-citation publication-type="journal"><person-group><name><surname>Sohn</surname><given-names>Ju-Hyeong</given-names></name><name><surname>van Achterberg</surname><given-names>Cornelis</given-names></name><name><surname>Kim</surname><given-names>Sangjin</given-names></name><name><surname>Kim</surname><given-names>Hyojoong</given-names></name></person-group><article-title>﻿Five new species and one new record of the genus <italic><tp:taxon-name><tp:taxon-name-part taxon-name-part-type="genus" reg="Phaenocarpa">Phaenocarpa</tp:taxon-name-part></tp:taxon-name></italic> Foerster (<tp:taxon-name><tp:taxon-name-part taxon-name-part-type="order">Hymenoptera</tp:taxon-name-part></tp:taxon-name>, <tp:taxon-name><tp:taxon-name-part taxon-name-part-type="family">Braconidae</tp:taxon-name-part></tp:taxon-name>, <tp:taxon-name><tp:taxon-name-part taxon-name-part-type="subfamily">Alysiinae</tp:taxon-name-part></tp:taxon-name>) from South Korea</article-title><source>Zookeys</source><day>01</day><month>11</month><year>2024</year><volume>1217</volume><fpage>173</fpage><lpage>193</lpage><pub-id pub-id-type="doi">10.3897/zookeys.1217.129916</pub-id></mixed-citation></tp:treatment-meta><tp:nomenclature><label>﻿</label><tp:taxon-name>
              <object-id xmlns:xlink="http://www.w3.org/1999/xlink" content-type="arpha" xlink:type="simple">411C83D8-74C7-5693-834C-F02298A6944E</object-id>
              <tp:taxon-name-part taxon-name-part-type="genus" reg="Phaenocarpa">Phaenocarpa</tp:taxon-name-part>
              <tp:taxon-name-part taxon-name-part-type="species" reg="angusticeps">angusticeps</tp:taxon-name-part>
              <object-id xmlns:xlink="http://www.w3.org/1999/xlink" content-type="zoobank" xlink:type="simple">https://zoobank.org/998AAEBA-48AD-4866-BE3C-B0AFFF07A756</object-id>
            </tp:taxon-name><tp:taxon-authority>Sohn &amp; van Achterberg</tp:taxon-authority><tp:taxon-status xmlns:xlink="http://www.w3.org/1999/xlink" xlink:type="simple">sp. nov.</tp:taxon-status><xref ref-type="fig" rid="F5">Fig. 5</xref></tp:nomenclature><tp:treatment-sec sec-type="type material" id="SECID0EHMAI"><title>Type material.</title><p><bold><italic>Holotype</italic></bold> • ♀ (<abbrev xmlns:xlink="http://www.w3.org/1999/xlink" xlink:title="National Institute of Biological Resources" id="ABBRID0ESMAI" xlink:type="simple">NIBR</abbrev>), <bold>South Korea</bold>, Gwaneumsa, Sanrokbuk-ro, Jeju-si, Jeju-do, <named-content xmlns:xlink="http://www.w3.org/1999/xlink" content-type="dwc:verbatimCoordinates" xlink:type="simple"><named-content content-type="geo-json" specific-use="{&#34;type&#34;:&#34;Point&#34;,&#34;coordinates&#34;:[126.556889,33.428861]}" id="NCID0E2MAI" xlink:type="simple">33°25'43.9"N, 126°33'24.8"E</named-content></named-content>, 06.VII.2020, Sohn. GenBank accession no. <ext-link xmlns:xlink="http://www.w3.org/1999/xlink" xlink:href="PP587255" ext-link-type="gen" xlink:type="simple">PP587255</ext-link>.</p></tp:treatment-sec><tp:treatment-sec sec-type="Comparative diagnosis" id="SECID0EFNAI"><title>Comparative diagnosis.</title><p>Differs from all the species of <italic><tp:taxon-name><tp:taxon-name-part taxon-name-part-type="genus" reg="Phaenocarpa">Phaenocarpa</tp:taxon-name-part></tp:taxon-name></italic> by having narrow face, 0.9 × from ventral rim of antennal sockets to upper margin of clypeus (1.2–1.6 × in other species). Second flagellomere 1.1 × longer than first flagellomere (1.2–2.0 × in other species).</p></tp:treatment-sec><tp:treatment-sec sec-type="description" id="SECID0ESNAI"><title>Description.</title><p>Holotype, ♀, body 2.4 mm in lateral view, fore wing 2.7 mm, ovipositor sheath 0.8 mm, antenna 3.5 mm.</p><p><bold><italic>Head</italic></bold>: Width of head 1.8 × its median length in dorsal view (Fig. <xref ref-type="fig" rid="F5">5D</xref>). Antenna with 23 antennomeres. First flagellomere 4.3 × longer than wide (Fig. <xref ref-type="fig" rid="F5">5K</xref>), second flagellomere 1.1–1.2 × longer than first and 5.3 × longer than wide. Middle of antenna segment 3.4 × longer than wide. Eye slightly oval, in lateral view 1.2 × as long as wide. Minimum width of face (Fig. <xref ref-type="fig" rid="F5">5E</xref>) 0.9 × its height; face smooth with setose. Eye in dorsal view 2.4 × as long as temple. Ocello-ocular line (<abbrev xmlns:xlink="http://www.w3.org/1999/xlink" xlink:title="Ocello-ocular line" id="ABBRID0EKOAI" xlink:type="simple">OOL</abbrev>) 4.9 × longer than diameter of anterior ocellus; <abbrev xmlns:xlink="http://www.w3.org/1999/xlink" xlink:title="Ocello-ocular line" id="ABBRID0EOOAI" xlink:type="simple">OOL</abbrev>: antero-posterior ocellar line (<abbrev xmlns:xlink="http://www.w3.org/1999/xlink" xlink:title="antero-posterior ocellar line" id="ABBRID0ESOAI" xlink:type="simple">AOL</abbrev>): postero-ocellar line (<abbrev xmlns:xlink="http://www.w3.org/1999/xlink" xlink:title="postero-ocellar line" id="ABBRID0EWOAI" xlink:type="simple">POL</abbrev>) = 28: 7: 9. Vertex smooth and glabrous, longitudinal groove present <abbrev xmlns:xlink="http://www.w3.org/1999/xlink" xlink:title="postero-ocellar line" id="ABBRID0E1OAI" xlink:type="simple">POL</abbrev>. Width of clypeus 2.6 × its maximum length. Mandible (Fig. <xref ref-type="fig" rid="F5">5L</xref>) 1.2 × longer than wide, wide with first tooth curved upward and broad; second tooth narrow and long, 1.2 × longer than first tooth, tip of second tooth dark brown; first and second tooth distinctly separate; third tooth as long as first tooth.</p><fig id="F5" position="float" orientation="portrait"><object-id xmlns:xlink="http://www.w3.org/1999/xlink" content-type="doi" xlink:type="simple">10.3897/zookeys.1217.129916.figure5</object-id><object-id xmlns:xlink="http://www.w3.org/1999/xlink" content-type="arpha" xlink:type="simple">8C873DEB-1BD0-593D-803E-1565567144B5</object-id><label>Figure 5.</label><caption><p><italic><tp:taxon-name><tp:taxon-name-part taxon-name-part-type="genus" reg="Phaenocarpa">Phaenocarpa</tp:taxon-name-part><tp:taxon-name-part taxon-name-part-type="species" reg="angusticeps">angusticeps</tp:taxon-name-part></tp:taxon-name></italic> sp. nov., ♀ <bold>A</bold> habitus, lateral view <bold>B</bold> antennae <bold>C</bold> wings <bold>D</bold> head, dorsal view <bold>E</bold> head, frontal view <bold>F</bold> mesosoma, dorsal view <bold>G</bold> mesosoma, lateral view <bold>H</bold> first metasomal tergite, dorsal view <bold>I</bold> ovipositor sheath, lateral view <bold>J</bold> proximal part of antenna <bold>K</bold> mandible, lateral view <bold>L</bold> claw, lateral view.</p></caption><graphic xmlns:xlink="http://www.w3.org/1999/xlink" xlink:href="zookeys-1217-173_article-129916__-g005.jpg" position="float" orientation="portrait" xlink:type="simple" id="oo_1165833.jpg"><uri content-type="original_file" xlink:type="simple">https://binary.pensoft.net/fig/1165833</uri></graphic></fig><p><bold><italic>Mesosoma</italic></bold>: In dorsal view mesosoma 2.0 × longer than wide and 1.4 × longer than high in lateral view. Mesoscutum (Fig. <xref ref-type="fig" rid="F5">5F</xref>) with small and round medio-posterior depression and glabrous; notauli distinct anteriorly to half of mesoscutum, not reaching to medio-posterior depression; anterior part of mesoscutum with few setae; scutellar sulcus with one carina; apical part of mesopleuron and metapleuron with few setae, mesopleuron groove sculptured in lateral view. Precoxal sulcus distinct, not reaching anterior and posterior edge of mesopleuron. Maximum length of propodeum (Fig. <xref ref-type="fig" rid="F5">5F</xref>) 0.5 × its width; longitudinal carina present on propodeum, posterior part of propodeum with small areola, not reaching up to half of propodeum, anterior part of propodeum smooth. In lateral view, metanotum curved medio-dorsally (Fig. <xref ref-type="fig" rid="F5">5G</xref>). Fore wing (Fig. <xref ref-type="fig" rid="F5">5C</xref>) 2.3 × as long as wide; pterostigma widened medially and nearly as wide as vein 1-R1; vein r of fore wing 3.8 × longer than wide; vein SR1 3.0 × longer than vein 3-SR; vein 3-SR 1.8 × longer than 2-SR; second submarginal cell 2.4 × longer than its medium length; 3-SR: r: SR1 = 5: 1: 15; first discal cell of fore wing as long as wide medially. Hind wing: vein M+CU+1-M: vein 1r-m = 4: 1.</p><p><bold><italic>Leg</italic></bold>: Hind femur 6.0 × as long as wide and 0.7 × as long as hind tibia; hind tibia 15 × as long as wide; hind tibia 1.1 × longer than hind tarsus.</p><p><bold><italic>Metasoma</italic></bold>: First tergite (Fig. <xref ref-type="fig" rid="F5">5H</xref>) rugose medially, 1.4 × longer than its apical width. Setose part of ovipositor sheath (Fig. <xref ref-type="fig" rid="F5">5I</xref>) 0.9 × as long as mesosoma, 0.8 × as long as hind tibia.</p><p><bold><italic>Color</italic></bold>: Body (Fig. <xref ref-type="fig" rid="F5">5A</xref>) black; head black; first tergite reddish brown, metasoma reddish brown; antenna dark brown, anterior parts yellowish brown, apical parts brown; legs yellowish brown.</p><p><bold>Male.</bold> Unknown.</p></tp:treatment-sec><tp:treatment-sec sec-type="biology" id="SECID0EOSAI"><title>Biology.</title><p>Unknown.</p></tp:treatment-sec><tp:treatment-sec sec-type="host" id="SECID0ETSAI"><title>Host.</title><p>Unknown.</p></tp:treatment-sec><tp:treatment-sec sec-type="distribution" id="SECID0EYSAI"><title>Distribution.</title><p>South Korea.</p></tp:treatment-sec><tp:treatment-sec sec-type="etymology" id="SECID0E4SAI"><title>Etymology.</title><p>The specific name <italic><tp:taxon-name><tp:taxon-name-part taxon-name-part-type="genus" reg="Phaenocarpa"/><tp:taxon-name-part taxon-name-part-type="species" reg="angusticeps">angusticeps</tp:taxon-name-part></tp:taxon-name></italic> is an adjective, <italic>angustus</italic> is Latin for narrow, <italic>ceps</italic> is Latin for head.</p></tp:treatment-sec></tp:taxon-treatment>
