# Supplementary material for: ﻿Five new species and one new record of the genus Phaenocarpa Foerster (Hymenoptera, Braconidae, Alysiinae) from South Korea
Source: Zookeys. 2024 Nov 1;1217:173–93. doi: 10.3897/zookeys.1217.129916 (PMC11549550; doi:10.3897/zookeys.1217.129916)
Supplement: XML Treatment for Phaenocarpa tacita [file zookeys.1217.129916-treatment7.xml]

<!DOCTYPE tp:taxon-treatment
  PUBLIC "-//TaxonX//DTD Taxonomic Treatment Publishing DTD v0 20100105//EN" "tax-treatment-NSO.dtd">
<tp:taxon-treatment xmlns:tp="http://www.plazi.org/taxpub"><tp:treatment-meta><kwd-group><label>Taxon classification</label><kwd>
                <named-content content-type="kingdom">Animalia</named-content>
              </kwd><kwd>
                <named-content content-type="order">Hymenoptera</named-content>
              </kwd><kwd>
                <named-content content-type="family">Braconidae</named-content>
              </kwd></kwd-group><mixed-citation publication-type="journal"><person-group><name><surname>Sohn</surname><given-names>Ju-Hyeong</given-names></name><name><surname>van Achterberg</surname><given-names>Cornelis</given-names></name><name><surname>Kim</surname><given-names>Sangjin</given-names></name><name><surname>Kim</surname><given-names>Hyojoong</given-names></name></person-group><article-title>﻿Five new species and one new record of the genus <italic><tp:taxon-name><tp:taxon-name-part taxon-name-part-type="genus" reg="Phaenocarpa">Phaenocarpa</tp:taxon-name-part></tp:taxon-name></italic> Foerster (<tp:taxon-name><tp:taxon-name-part taxon-name-part-type="order">Hymenoptera</tp:taxon-name-part></tp:taxon-name>, <tp:taxon-name><tp:taxon-name-part taxon-name-part-type="family">Braconidae</tp:taxon-name-part></tp:taxon-name>, <tp:taxon-name><tp:taxon-name-part taxon-name-part-type="subfamily">Alysiinae</tp:taxon-name-part></tp:taxon-name>) from South Korea</article-title><source>Zookeys</source><day>01</day><month>11</month><year>2024</year><volume>1217</volume><fpage>173</fpage><lpage>193</lpage><pub-id pub-id-type="doi">10.3897/zookeys.1217.129916</pub-id></mixed-citation></tp:treatment-meta><tp:nomenclature><label>﻿</label><tp:taxon-name>
              <object-id xmlns:xlink="http://www.w3.org/1999/xlink" content-type="arpha" xlink:type="simple">36BF99F7-E840-51B4-A995-FCE19566535F</object-id>
              <tp:taxon-name-part taxon-name-part-type="genus" reg="Phaenocarpa">Phaenocarpa</tp:taxon-name-part>
              <tp:taxon-name-part taxon-name-part-type="species" reg="tacita">tacita</tp:taxon-name-part>
            </tp:taxon-name><tp:taxon-authority>Stelfox, 1941</tp:taxon-authority><xref ref-type="fig" rid="F6">Fig. 6</xref></tp:nomenclature><tp:treatment-sec sec-type="type material" id="SECID0E1UAI"><title>Type material.</title><p><bold><italic>Holotype</italic></bold> • (<abbrev xmlns:xlink="http://www.w3.org/1999/xlink" xlink:title="National Institute of Biological Resources" id="ABBRID0EFVAI" xlink:type="simple">NIBR</abbrev>), <bold>South Korea</bold>, Mt. Kalbongsan, Gyeongban-ri, Gapyeong-eup, Gapyeong-gun, Gyeonggi-do, <named-content xmlns:xlink="http://www.w3.org/1999/xlink" content-type="dwc:verbatimCoordinates" xlink:type="simple"><named-content content-type="geo-json" specific-use="{&#34;type&#34;:&#34;Point&#34;,&#34;coordinates&#34;:[127.440944,37.853028]}" id="NCID0EOVAI" xlink:type="simple">37°51'10.9"N, 127°26'27.4"E</named-content></named-content>, 05.VI.2020, Sohn. GenBank accession no. <ext-link xmlns:xlink="http://www.w3.org/1999/xlink" xlink:href="PP587256" ext-link-type="gen" xlink:type="simple">PP587256</ext-link>.</p></tp:treatment-sec><tp:treatment-sec sec-type="Comparative diagnosis" id="SECID0EYVAI"><title>Comparative diagnosis.</title><p>According to the East Palaearctic key of <xref ref-type="bibr" rid="B1">Belokobylskij (1998)</xref>, mandible (Fig. <xref ref-type="fig" rid="F6">6K</xref>) expanded towards the apical. Propodeum smooth, longitudinal carina present half of the propodeum. First metasomal tergite (Fig. <xref ref-type="fig" rid="F6">6H</xref>) 1.5 × longer than its apical width (1.4–1.6 × in <xref ref-type="bibr" rid="B1">Belokobylskij 1998</xref>). The Korean species ovipositor sheath 0.9 × as long as hind tibia (1.1–1.2 × in <xref ref-type="bibr" rid="B1">Belokobylskij 1998</xref>), but according to <xref ref-type="bibr" rid="B1">Belokobylskij (1998)</xref>, it rarely equals to hind tibia.</p><fig id="F6" position="float" orientation="portrait"><object-id xmlns:xlink="http://www.w3.org/1999/xlink" content-type="doi" xlink:type="simple">10.3897/zookeys.1217.129916.figure6</object-id><object-id xmlns:xlink="http://www.w3.org/1999/xlink" content-type="arpha" xlink:type="simple">9D4622A7-8B69-5E54-9385-E6FC484563A9</object-id><label>Figure 6.</label><caption><p><italic><tp:taxon-name><tp:taxon-name-part taxon-name-part-type="genus" reg="Phaenocarpa">Phaenocarpa</tp:taxon-name-part><tp:taxon-name-part taxon-name-part-type="species" reg="tacita">tacita</tp:taxon-name-part></tp:taxon-name></italic> Stelfox, 1941 ♀ <bold>A</bold> habitus, lateral view <bold>B</bold> antennae <bold>C</bold> wings <bold>D</bold> head, dorsal view <bold>E</bold> head, frontal view <bold>F</bold> mesosoma, dorsal view <bold>G</bold> mesosoma, lateral view <bold>H</bold> first metasomal tergite, dorsal view <bold>I</bold> ovipositor sheath, lateral view <bold>J</bold> proximal part of antenna <bold>K</bold> mandible, lateral view <bold>L</bold> claw, lateral view.</p></caption><graphic xmlns:xlink="http://www.w3.org/1999/xlink" xlink:href="zookeys-1217-173_article-129916__-g006.jpg" position="float" orientation="portrait" xlink:type="simple" id="oo_1165834.jpg"><uri content-type="original_file" xlink:type="simple">https://binary.pensoft.net/fig/1165834</uri></graphic></fig></tp:treatment-sec><tp:treatment-sec sec-type="description" id="SECID0EGYAI"><title>Description.</title><p>♀. Body 1.9 mm in lateral view, fore wing 2.1 mm, ovipositor sheath 0.9 mm, antenna 2.6 mm (apical parts missing).</p><p><bold><italic>Head</italic></bold>: Width of head 1.8 × its median length in dorsal view (Fig. <xref ref-type="fig" rid="F6">6D</xref>). Antenna with 17 antennomeres (apical parts missing), first flagellomere 5.1 × longer than wide (Fig. <xref ref-type="fig" rid="F6">6K</xref>), second flagellomere 1.2 × longer than first and 6.1 × longer than wide. Medial antennal segments 4.6 × longer than wide. Eye slightly oval, in lateral view 1.1 × as long as wide. Minimum width of face (Fig. <xref ref-type="fig" rid="F6">6E</xref>) 1.4 × its height; face setose, upper part of clypeus rugose. Eye in dorsal view 2.3 × as long as temple. Ocello-ocular line (<abbrev xmlns:xlink="http://www.w3.org/1999/xlink" xlink:title="Ocello-ocular line" id="ABBRID0E5YAI" xlink:type="simple">OOL</abbrev>) 4.6 × longer than diameter of anterior ocellus; <abbrev xmlns:xlink="http://www.w3.org/1999/xlink" xlink:title="Ocello-ocular line" id="ABBRID0ECZAI" xlink:type="simple">OOL</abbrev>: antero-posterior ocellar line (<abbrev xmlns:xlink="http://www.w3.org/1999/xlink" xlink:title="antero-posterior ocellar line" id="ABBRID0EGZAI" xlink:type="simple">AOL</abbrev>): postero-ocellar line (<abbrev xmlns:xlink="http://www.w3.org/1999/xlink" xlink:title="postero-ocellar line" id="ABBRID0EKZAI" xlink:type="simple">POL</abbrev>) = 22: 6: 7. Vertex smooth and glabrous, with distinct longitudinal groove. Width of clypeus 2.7 × its maximum length. Mandible (Fig. <xref ref-type="fig" rid="F6">6L</xref>) 1.6 × longer than wide, wide with first tooth curved upward; second tooth narrow and long, 1.3 × longer than first tooth, tip of second tooth dark brown; third tooth as long as first tooth.</p><p><bold><italic>Mesosoma</italic></bold>: In dorsal view mesosoma 2.0 × longer than wide and 1.3 × longer than high in lateral view. Mesoscutum (Fig. <xref ref-type="fig" rid="F6">6F</xref>) with small and round medio-posterior depression and glabrous; notauli impressed anteriorly, not reaching medio-posterior depression; mesoscutum without setae; scutellar sulcus with one carina; apical part of mesopleuron with few setae, posterior mesopleuron groove sculptured. Precoxal sulcus distinct, but not reaching anterior and posterior edge of mesopleuron. Maximum length of propodeum (Fig. <xref ref-type="fig" rid="F6">6F</xref>) 0.5 × its width; longitudinal carina present half of propodeum, posterior part of propodeum with areola, reach to half of propodeum. In lateral view, anterior part of metanotum curved medio-dorsally (Fig. <xref ref-type="fig" rid="F6">6G</xref>). Fore wing (Fig. <xref ref-type="fig" rid="F6">6C</xref>) 2.3 × as long as wide; pterostigma hardly widened medially and nearly as wide as vein 1-R1; vein r of fore wing 3.0 × longer than wide; vein SR1 1.7 × longer than vein 3-SR; vein 3-SR 2.2 × longer than 2-SR; second submarginal cell 3.3 × longer than its medium length; 3-SR: r: SR1 = 8: 1: 14; first discal cell of fore wing as long as wide medially. Hind wing: vein M+CU+1-M: vein 1r-m = 4: 1.</p><p><bold><italic>Leg</italic></bold>: Hind femur 4.6 × longer than wide and 0.7 × as long as hind tibia; hind tibia 15 × longer than wide; hind tibia as long as hind tarsus.</p><p><bold><italic>Metasoma</italic></bold>: First tergite (Fig. <xref ref-type="fig" rid="F6">6H</xref>) medially rugose 1.5 × longer than its apical width. Setose part of ovipositor sheath (Fig. <xref ref-type="fig" rid="F6">6I</xref>) 0.9 × as long as mesosoma and 0.9 × as long as hind tibia.</p><p><bold><italic>Color</italic></bold>: Body (Fig. <xref ref-type="fig" rid="F6">6A</xref>) dark brown; head dark brown; first tergite reddish brown, metasoma brown; antenna brown, apical parts pale brown; legs pale yellowish brown.</p><p><bold>Male.</bold> Unknown.</p></tp:treatment-sec><tp:treatment-sec sec-type="biology" id="SECID0EO2AI"><title>Biology.</title><p>Unknown.</p></tp:treatment-sec><tp:treatment-sec sec-type="host" id="SECID0ET2AI"><title>Host.</title><p>Unknown.</p></tp:treatment-sec><tp:treatment-sec sec-type="distribution" id="SECID0EY2AI"><title>Distribution.</title><p>Austria (<xref ref-type="bibr" rid="B5">Fischer 1970</xref>), Czechoslovakia (<xref ref-type="bibr" rid="B9">Lozan 2004</xref>), Hungary (<xref ref-type="bibr" rid="B15">Papp 2008</xref>), Ireland (<xref ref-type="bibr" rid="B5">Fischer 1970</xref>), Netherlands (<xref ref-type="bibr" rid="B19">van Achterberg 1988</xref>), Russia (<xref ref-type="bibr" rid="B1">Belokobylskij 1998</xref>), United Kingdom (<xref ref-type="bibr" rid="B8">Kloet and Hincks 1945</xref>), new to South Korea.</p></tp:treatment-sec><ref-list><ref id="B1"><mixed-citation xmlns:xlink="http://www.w3.org/1999/xlink" xlink:type="simple"><person-group><name name-style="western"><surname>Belokobylskij</surname><given-names>SA</given-names></name></person-group> (<year>1998</year>) <article-title>Tribe <tp:taxon-name><tp:taxon-name-part taxon-name-part-type="tribe">Alysiini</tp:taxon-name-part></tp:taxon-name>.</article-title> In: <person-group><name name-style="western"><surname>Ler</surname><given-names>PA</given-names></name></person-group> (<role>Ed.</role>) <issue-title>Key to the Insects of Russian Far East.</issue-title><source>Dal’nauka, Vladivostok</source>, <fpage>163</fpage>–<lpage>298</lpage>. [In Russian]</mixed-citation></ref><ref id="B5"><mixed-citation xmlns:xlink="http://www.w3.org/1999/xlink" xlink:type="simple"><person-group><name name-style="western"><surname>Fischer</surname><given-names>M</given-names></name></person-group> (<year>1970</year>) <article-title>Zur Kenntnis der europäischen <italic><tp:taxon-name><tp:taxon-name-part taxon-name-part-type="genus">Phaenocarpa</tp:taxon-name-part></tp:taxon-name></italic>-Arten mit besonderer Berücksichtigung der Fauna Niederösterreichs (<tp:taxon-name><tp:taxon-name-part taxon-name-part-type="order">Hymenoptera</tp:taxon-name-part></tp:taxon-name>, <tp:taxon-name><tp:taxon-name-part taxon-name-part-type="family">Braconidae</tp:taxon-name-part></tp:taxon-name>, <tp:taxon-name><tp:taxon-name-part taxon-name-part-type="subfamily">Alysiinae</tp:taxon-name-part></tp:taxon-name>).</article-title><source>Zeitschrift für Angewandte Zoologie</source><volume>57</volume>: <fpage>409</fpage>–<lpage>498</lpage>.</mixed-citation></ref><ref id="B9"><mixed-citation xmlns:xlink="http://www.w3.org/1999/xlink" xlink:type="simple"><person-group><name name-style="western"><surname>Lozan</surname><given-names>AI</given-names></name></person-group> (<year>2004</year>) <tp:taxon-name><tp:taxon-name-part taxon-name-part-type="subfamily">Alysiinae</tp:taxon-name-part></tp:taxon-name> wasps (Hym., <tp:taxon-name><tp:taxon-name-part taxon-name-part-type="family">Braconidae</tp:taxon-name-part></tp:taxon-name>) attracted by light trap in an alder carr forest of Central Europe. Entomologists Monthly Magazine, 221–241.</mixed-citation></ref><ref id="B15"><mixed-citation xmlns:xlink="http://www.w3.org/1999/xlink" xlink:type="simple"><person-group><name name-style="western"><surname>Papp</surname><given-names>J</given-names></name></person-group> (<year>2008</year>) <article-title>First outline of the braconid fauna of Southern Transdanubia, Hungary (<tp:taxon-name><tp:taxon-name-part taxon-name-part-type="order">Hymenoptera</tp:taxon-name-part></tp:taxon-name>: <tp:taxon-name><tp:taxon-name-part taxon-name-part-type="family">Braconidae</tp:taxon-name-part></tp:taxon-name>), VIII. 14 subfamilies. Sornogyi Müz. Közlm.</article-title><volume>18</volume>: <fpage>85</fpage>–<lpage>100</lpage>.</mixed-citation></ref><ref id="B19"><mixed-citation xmlns:xlink="http://www.w3.org/1999/xlink" xlink:type="simple"><person-group><name name-style="western"><surname>van Achterberg</surname><given-names>C</given-names></name></person-group> (<year>1988</year>) <article-title>The genera of the <italic><tp:taxon-name><tp:taxon-name-part taxon-name-part-type="genus">Aspilota</tp:taxon-name-part></tp:taxon-name></italic>-group and some descriptions of fungicolous <tp:taxon-name><tp:taxon-name-part taxon-name-part-type="tribe">Alysiini</tp:taxon-name-part></tp:taxon-name> from the Netherlands (<tp:taxon-name><tp:taxon-name-part taxon-name-part-type="order">Hymenoptera</tp:taxon-name-part></tp:taxon-name>: <tp:taxon-name><tp:taxon-name-part taxon-name-part-type="family">Braconidae</tp:taxon-name-part></tp:taxon-name>: <tp:taxon-name><tp:taxon-name-part taxon-name-part-type="subfamily">Alysiinae</tp:taxon-name-part></tp:taxon-name>).</article-title><source>Zoologische Verhandelingen</source><volume>247</volume>(<issue>1</issue>): <fpage>1</fpage>–<lpage>88</lpage>. <ext-link xlink:href="https://repository.naturalis.nl/pub/317564/" ext-link-type="uri" xlink:type="simple">https://repository.naturalis.nl/pub/317564/</ext-link></mixed-citation></ref><ref id="B8"><mixed-citation xmlns:xlink="http://www.w3.org/1999/xlink" xlink:type="simple"><person-group><name name-style="western"><surname>Kloet</surname><given-names>GS</given-names></name><name name-style="western"><surname>Hincks</surname><given-names>WD</given-names></name></person-group> (<year>1945</year>) <source>A check list of British Insects.</source><publisher-name>322 Wellington Road North</publisher-name>, <publisher-loc>Heaton Chapel, Stockport, UK</publisher-loc>, <size units="page">483 pp</size>.</mixed-citation></ref></ref-list></tp:taxon-treatment>
